# Supplementary material for: Repetitive Negative Thinking and Eating Disorders: A Meta-Analysis of the Role of Worry and Rumination
Source: J Clin Med. 2021 May 31;10(11):2448. doi: 10.3390/jcm10112448 (PMC8198834; doi:10.3390/jcm10112448)
Supplement: Supplementary file 1 [file jcm-10-02448-s001.zip]

Archive with 1 entries (1 files):
- jcm-1184455-supplementary.pdf
